# Supplementary material for: Cordyceps militaris Fungus Extracts-Mediated Nanoemulsion for Improvement Antioxidant, Antimicrobial, and Anti-Inflammatory Activities
Source: Molecules. 2020 Dec 4;25(23):5733. doi: 10.3390/molecules25235733 (PMC7730259; doi:10.3390/molecules25235733)
Supplement: Supplementary file 1 [file molecules-25-05733-s001.zip]

Archive with 1 entries (1 files):
- suplementary ppt.pptx
